# Supplementary material for: Evolutionary characteristics, biochemical structure, and function impact of MSTN gene
Source: Genes Dis. 2025 May 2;12(6):101668. doi: 10.1016/j.gendis.2025.101668 (PMC12301908; doi:10.1016/j.gendis.2025.101668)
Supplement: Multimedia component 2 [file mmc2.xlsx]

## Sheet: Sheet1
Class	Order	Suborder	Species			GDF1	GDF2	GDF3	GDF5	GDF6	GDF7	GDF8（MSTN）	GDF9	GDF10	GDF11	GDF15
			Family	Scientific name	Common name
Pisces	Cypriniformes		Characin	Astyanax mexicanus	Mexican tetra	N/A	N/A	XP_007252108.2	XP_007241771.2	N/A	XP_022528243.1	XP_007253308.2	N/A	N/A	XP_007239817.2	N/A
			Cyprinidae	Danio rerio	zebrafish	N/A	NP_001165057.2	N/A	XP_002662587.1	N/A	XP_694563.2	NP_571094.2	NP_001012383.1	N/A	NP_998140.1	N/A
	Siluriformes		Ictaluridae	Ictalurus punctatus	channel catfish	N/A	N/A	XP_017332623.1	XP_017334886.1	XP_017309564.1	N/A	XP_017324606.1	XP_017340223.1	XP_017338060.1	N/A	N/A
	Salmoniformes		Salmonidae	Oncorhynchus mykiss	rainbow trout	N/A	N/A	XP_021435488.1	N/A	XP_021427384.1	N/A	N/A	N/A	N/A	N/A	N/A
				Oncorhynchus kisutch	coho salmon	N/A	N/A	XP_020316921.1	N/A	N/A	N/A	XP_020317703.1	N/A	N/A	N/A	N/A
				Salmo salar	Atlantic salmon	N/A	N/A	XP_014021110.1	XP_014021314.1	XP_014032477.1	XP_014066510.1	N/A	N/A	N/A	N/A	N/A
	Beloniformes		Adrianichthyidae	Oryzias latipes	Japanese medaka	N/A	N/A	XP_004081483.1	XP_004068769.1	XP_004074134.1	N/A	NP_001188428.1	N/A	XP_011471778.1	XP_023810943.1	N/A
	Perciformes	Labroidei	Pomacentridae	Amphiprion ocellaris	Amphiprion nigripes	N/A	N/A	XP_023121783.1	XP_023119837.1	XP_023127054.1	N/A	XP_023118062.1	N/A	XP_023117883.1	N/A	XP_023123420.1
			Gobiidae	Boleophthalmus pectinirostris	great blue-spotted mudskipper	N/A	N/A	XP_020782655.1	XP_020792494.1	XP_020790032.1	N/A	N/A	XP_020784412.1	XP_020779927.1	N/A	N/A
			Labridae	Labrus bergylta	ballan wrasse	N/A	N/A	XP_020489622.1	N/A	N/A	N/A	XP_020488797.1	XP_020503577.1	N/A	N/A	N/A
	Synbgranchiformes		Synbranchidae	Monopterus albus	swamp eel	N/A	N/A	XP_020476950.1	XP_020467837.1	XP_020452968.1	N/A	XP_020475864.1	XP_020474899.1	XP_020471586.1	XP_020448505.1	XP_020471613.1
	Chimaeriformes		Callorhinchidae	Callorhinchus milii	elephant fish	N/A	XP_007902820.1	XP_007903671.1	XP_007909575.1	XP_007886562.1	XP_007905190.1	XP_007888340.1	XP_007889644.1	N/A	N/A	N/A
mammals	Cetacea	Mysticeti	Balaenopteridae	Balaenoptera acutorostrata	Minke whale	N/A	XP_007178804.1	XP_007196232.1	XP_007193288.1	XP_007165031.1	N/A	XP_007171534.1	XP_007188628.1	XP_007178811.1	XP_007179869.1	XP_007195525.1
		Odontoceti	Physeteridae	Physeter macrocephalus	Sperm whale	XP_023989752.1	XP_007118814.2	XP_007101906.2	XP_007101790.1	XP_023971692.1	XP_023974880.1	XP_007104504.1	XP_007106333.1	XP_007118813.2	XP_028347066.1	XP_007116979.1
			Lipotidae	Lipotes vexillifer	Baiji	XP_007461173.1	XP_007453504.1	XP_007469426.1	XP_007447837.1	XP_007454486.1	XP_007463821.1	XP_007465035.1	XP_007461406.1	N/A	XP_007467826.1	XP_007461112.1
			Delphinidae	Orcinus orca	Killer whale	XP_004277744.1	XP_004286546.1	XP_004279146.1	XP_004272821.1	XP_004275415.1	N/A	XP_004276982.1	XP_004279958.1	N/A	XP_004274503.1	XP_004277593.1
				Tursiops truncatus	Bottlenose dolphin	XP_004332497.2	XP_004320059.1	XP_004313376.2	XP_004312930.2	XP_019780952.1	XP_004332383.2	XP_004323955.1	XP_004331608.1	XP_004332384.2	N/A	N/A
			Monodontidae	Monodon monoceros	Narwhal	XP_029072189.1	XP_029056985.1	XP_029059980.1	XP_029077287.1	XP_029078963.1	XP_029088465.1	XP_029081178.1	XP_029073526.1	XP_029056957.1	N/A	XP_029074046.1
				Delphinapterus leucas	beluga whale	XP_022413994.1	XP_022420225.1	XP_022433210.1	XP_022448663.1	XP_022440245.1	XP_022430069.1	XP_022423984.1	XP_022444713.1	XP_022420229.1	XP_022427624.1	XP_022414005.1
Reptilia	Squamata	Sauria	Family Agamidae	Pogona vitticeps	central bearded dragon	XP_020636624.1	XP_020665313.1	N/A	XP_020638022.1	XP_020640925.1	XP_020639924.1	XP_020658523.1	XP_020669336.1	N/A	XP_020638643.1	XP_020636886.1
mammals	Artiodactyla		Bovidae	Ovis aries	Sheep	XP_027825180.1	XP_004021599.2	N/A	XP_004014573.2	XP_027829270.1	XP_027824132.1	NP_001009428.1	NP_001136360.2	XP_004021600.2	XP_012031460.3	XP_004008468.1
				Capra hircus	Goat	XP_017906949.1	XP_005699391.1	XP_005680965.2	XP_017913249.1	XP_017913739.1	XP_017910266.1	NP_001272666.1	NP_001272637.1	XP_005699392.3	XP_017903600.1	XP_005682167.1
				Bubalus bubalis	water buffalo	XP_006058079.1	XP_006066859.1	XP_006069855.2	XP_006072491.1	XP_006061179.1	XP_025117296.1	NP_001277896.1	XP_006050617.1	XP_006066861.1	XP_006075147.2	XP_006058018.2
				Bos taurus	Cow	XP_010804844.1	NP_001179349.1	XP_002687893.2	NP_001179202.1	NP_001001140.1	NP_001193030.1	NP_001001525.1	NP_777106.1	NP_001069635.1	XP_002687467.2	NP_001193227.1
			Cervidae	Odocoileus virginianus texanus	White-tailed Deer	XP_020740176.1	XP_020751177.1	XP_020756685.1	XP_020749648.1	XP_020725271.1	XP_020753935.1	XP_020756187.1	XP_020753233.1	XP_020751176.1	XP_020764176.1	XP_020740113.1
		Tylopoda	Camelidae	Camelus dromedarius	Dromedary Camel	XP_031293535.1	XP_010997019.1	XP_010989108.1	XP_031289790.1	N/A	N/A	XP_010990257.1	XP_010979701.1	XP_010997020.2	N/A	XP_010993433.1
			Suidae	Sus scrofa	Pig	XP_013846750.2	XP_003133152.2	XP_003126560.2	NP_001231226.1	XP_020944737.1	XP_003354958.1	NP_999600.2	NP_001001909.1	XP_003133153.1	NP_001231239.1	NP_001167527.1
Aves	Passeriformes	Passerii	Fringillidae	Serinus canaria	Canary	N/A	XP_009085584.1	N/A	XP_009097013.1	N/A	N/A	XP_009086384.1	XP_009089801.2	N/A	N/A	N/A
			Corvidae	Corvus cornix cornix	Hooded Crow	N/A	XP_010409437.1	N/A	XP_020439142.1	N/A	XP_019137659.1	XP_010404830.1	XP_019141654.1	XP_020439489.1	N/A	XP_019149029.1
			Estrildidae	Lonchura striata domestica	Bengalese finch	XP_021408224.1	XP_021395734.1	N/A	XP_021401969.1	XP_021398939.1	XP_031360360.1	XP_021387067.1	XP_021396939.2	XP_031361104.1	XP_031363073.1	XP_021400775.1
	Galliformes		Phasianidae	Meleagris gallopavo	Turkey	XP_003213340.2	XP_031410292.1	N/A	XP_003211943.2	N/A	N/A	NP_001290090.1	XP_003210532.1	N/A	XP_010725179.2	XP_019465517.2
				Gallus gallus	chicken	NP_990542.1	N/A	N/A	NP_989669.1	XP_015138421.1	XP_025004714.1	NP_001001461.1	NP_996871.2	XP_421648.3	XP_025001403.1	XP_025000131.1
			Numididae	Numida meleagris	helmeted guineafowl	XP_021234264.1	XP_021256022.1	N/A	XP_021272773.1	XP_021242741.1	XP_021247946.1	XP_021256075.1	XP_021266464.1	XP_021255886.1	N/A	N/A
	Anseriformes		Anatidae	Anas platyrhynchos	mallard	N/A	XP_005022263.1	N/A	XP_021127000.1	XP_027308291.1	XP_027311108.1	XP_005011469.1	XP_012959469.3	XP_027316197.1	N/A	N/A
	Struthioniformes		Dromaiidae	Dromaius novaehollandiae	Emu	XP_025971095.1	XP_025966040.1	N/A	XP_025955866.1	N/A	N/A	XP_025953574.1	XP_025973936.1	XP_025966041.1	N/A	N/A
	Columbiformes		Columbidae	Columba livia	rock pigeon	XP_005505527.1	XP_005498047.1	N/A	XP_021138542.1	N/A	XP_005510184.1	NP_001269738.1	XP_021156796.1	XP_021139907.1	N/A	XP_021147322.1
mammals	Perissodactyla		Equidae	Equus caballus	Horse	XP_023481294.1	XP_001500704.1	XP_001493186.1	NP_001296325.1	XP_023504500.1	XP_023475218.1	NP_001075286.1	XP_001504477.1	XP_001494823.3	XP_023499520.1	XP_023481260.1
	Carnivora		Mustelidae	Mustela putorius furo	Ferret	XP_004760974.1	XP_004765882.1	XP_004752588.1	XP_004746610.1	XP_012919980.1	XP_004746024.1	XP_004763438.1	XP_004745042.1	XP_004765883.1	XP_004773102.1	XP_004761004.1
			Phocidae	Leptonychotes weddellii	Weddell Seal	XP_006748558.1	XP_006748988.1	XP_006738307.1	XP_006746972.1	N/A	XP_030872823.1	XP_006727024.1	XP_006734741.1	XP_006749088.1	XP_006728850.1	XP_006746461.1
			Canidae	Vulpes vulpes	Red Fox	XP_025845379.1	XP_025865160.1	XP_025851394.1	XP_025865607.1	XP_025870167.1	N/A	XP_025858441.1	XP_025850705.1	XP_025865173.1	XP_025857452.1	XP_025845635.1
				Canis familiaris	Dog	N/A	XP_853886.2	XP_534896.1	XP_542974.1	XP_005638220.1	N/A	NP_001002959.1	NP_001161485.1	XP_853904.2	N/A	XP_541938.1
			Ursidae	Ursus arctos horribilis	Grizzly	XP_026356351.1	XP_026337278.1	XP_026358594.1	XP_026359153.1	XP_026351137.1	XP_026375315.1	XP_026346235.1	XP_026363747.1	XP_026337305.1	XP_026355394.1	XP_026356319.1
			Phocidae	Neomonachus schauinslandi	Hawaiian monk seal	XP_021538778.1	XP_021555837.1	XP_021546382.1	XP_021544898.1	XP_021544354.1	N/A	XP_021558792.1	XP_021557667.1	XP_021555788.1	N/A	XP_021538785.1
			Felidae	Felis catus	Cat	XP_023103436.1	XP_003994191.1	XP_003988425.1	XP_003983628.1	XP_023104260.1	XP_023107842.1	XP_003991021.1	NP_001159372.1	XP_003994192.2	XP_003988905.1	N/A
	Chiroptera		Pteropodidae	Pteropus vampyrus	Megabat	XP_011365049.1	XP_011353681.1	XP_011364078.1	XP_011376674.1	XP_011371192.1	N/A	XP_011354384.1	XP_011360598.1	XP_011353682.1	XP_011374177.2	XP_011365097.1
			Vespertilionidae	Myotis lucifugus	Microbat	XP_006100488.1	XP_006105219.1	XP_006084272.1	XP_006089519.1	N/A	N/A	XP_006098451.1	XP_014321046.1	XP_006105220.1	XP_006093760.2	XP_014321348.2
	Primates		Hominidae	Homo sapiens	Human	NP_001483.3	NP_057288.1	NP_065685.1	NP_000548.2	NP_001001557.1	NP_878248.2	NP_005250.1	NP_005251.1	NP_004953.1	NP_005802.1	NP_004855.2
				Pan troglodytes	Chimpanzee	XP_016791031.1	XP_507775.4	XP_508988.2	XP_530287.4	XP_016815191.1	XP_003308955.2	NP_001073388.1	XP_527008.1	XP_001135281.2	XP_016778746.2	XP_009433302.1
				Gorilla gorilla gorilla	Gorilla	XP_030860111.1	XP_004049419.1	XP_004052681.2	N/A	XP_004047376.1	XP_004028950.1	XP_018877573.1	N/A	XP_004049420.1	XP_018894140.2	XP_018871059.1
				Pongo abelii	Orangutan	XP_024094156.1	XP_002820746.1	XP_002822896.1	XP_003779391.1	XP_002819344.1	XP_002812295.2	XP_002812720.1	XP_002815918.1	XP_002820747.1	XP_024112308.1	XP_009251261.1
			Hylobatidae	Nomascus leucogenys	Gibbon	XP_030676235.1	XP_003278230.1	XP_003273843.2	XP_030681622.1	XP_003268377.1	XP_003276033.2	XP_003253902.1	XP_003259999.1	XP_003278240.2	XP_030678349.1	XP_030676283.1
			Cercopithecidae	Macaca nemestrina	Pig-tailed macaque	XP_011745840.1	XP_011747991.1	XP_011744016.1	XP_011764805.1	XP_011730075.1	XP_011736490.1	XP_011716613.1	XP_011714911.1	XP_011747990.1	XP_024646197.1	XP_011748976.1
				Papio anubis	Olive baboon	XP_031515600.1	XP_003903693.1	XP_031506095.1	NP_001162480.1	XP_003903041.1	XP_031510818.1	XP_003907781.1	NP_001162234.1	XP_003903692.1	XP_009179176.1	XP_021786595.1
				Macaca mulatta	Macaque	XP_001115596.2	XP_001109523.2	XP_001112644.1	XP_001099806.2	XP_001090825.1	XP_001096970.2	NP_001073588.1	XP_014996256.1	XP_015002444.2	XP_015007410.2	XP_001114375.2
			Lemuridae	Microcebus murinus	gray mouse lemur	XP_012591114.1	XP_012606976.1	XP_012633080.1	XP_012610254.1	XP_012628268.1	XP_012643165.1	XP_012632327.1	XP_012617605.1	XP_012606970.1	N/A	N/A
			Tarsiidae	Carlito syrichta	Philippine tarsier	N/A	XP_008057332.1	N/A	XP_008053670.1	XP_008054409.1	N/A	XP_008063904.1	XP_008055127.1	XP_008057334.1	XP_008062225.2	N/A
			Callitrichidae	Callithrix jacchus	Marmoset	XP_008985786.1	XP_002756183.1	XP_002752345.1	XP_002747290.1	N/A	XP_002758044.1	XP_002749607.1	XP_002744649.1	XP_002756182.1	XP_002807160.1	XP_008985769.1
			Galagidae	Otolemur garnettii	Bushbaby	XP_003796699.1	XP_003801692.1	XP_003796414.1	XP_003788177.1	XP_003782513.1	N/A	XP_003801088.1	XP_003782247.1	XP_012668108.1	XP_012660957.1	XP_003796612.1
	Rodentia		Muridae	Mus musculus	Mouse	NP_001156754.1	NP_062379.3	NP_032134.2	AAH34546.1	NP_038554.1	NP_038554.1	NP_034964.1	NP_032136.2	NP_665684.2	NP_034402.1	NP_001317616.1
				Rattus norvegicus	Rat	NP_001037705.1	NP_001099566.1	NP_001103141.1	XP_001066344.1	NP_001013056.1	NP_001163821.1	NP_062024.1	NP_067704.1	NP_077351.1	NP_058899.1	NP_062089.1
				Mus pahari	shrew mouse	XP_021075274.1	XP_021059734.1	XP_021047307.1	XP_021049789.1	XP_021078038.1	XP_021058234.1	XP_021053917.1	XP_021069542.1	XP_021059032.1	XP_021060456.1	XP_021075524.1
				Mus caroli	Ryukyu mouse	XP_021025021.2	XP_021037621.1	XP_021021469.1	XP_021012078.1	XP_021017278.1	XP_021034174.1	XP_021024098.1	XP_021034022.1	XP_021038185.1	XP_021030791.1	XP_021026241.1
			Sciuridae	Ictidomys tridecemlineatus	Squirrel	XP_005333031.1	XP_005329299.1	XP_013221933.1	XP_005329946.1	XP_005316383.1	XP_005322659.1	XP_005324432.1	XP_005335821.1	XP_005329298.1	XP_013218489.1	XP_005333054.1
			Cricetidae	Mesocricetus auratus	golden hamster	XP_012980768.1	XP_005077695.1	XP_005066000.1	XP_005084683.1	XP_005066269.1	XP_005079140.1	XP_005084547.1	XP_012967227.2	XP_005077696.1	XP_012975745.1	XP_005086179.1
				Meriones unguiculatus	Mongolian gerbil	XP_021493728.1	XP_021483953.1	XP_021505644.1	XP_021496220.1	XP_021508250.1	XP_021508468.1	XP_021499791.1	XP_021492993.1	XP_021483884.1	N/A	XP_021493710.1
			Bathyergidae	Heterocephalus glaber	naked mole-rat	XP_004873455.1	N/A	XP_021103777.1	XP_004867928.1	XP_004850194.1	XP_004839498.2	XP_004869042.1	XP_004836649.1	N/A	N/A	XP_004873405.2
			Castoridae	Castor canadensis	American beaver	XP_020017132.1	XP_020009453.1	XP_020015951.1	XP_020012417.1	XP_020009145.1	XP_020012172.1	N/A	XP_020035293.1	XP_020009451.1	N/A	XP_020041182.1
			Caviidae	Cavia porcellus	Guinea pig	XP_003465153.1	XP_003466116.2	XP_003470632.3	N/A	XP_003479917.1	XP_005005188.1	XP_003478699.1	XP_003464554.1	XP_003466115.2	XP_023423478.1	XP_003465238.1
	Didelphimorphia		Didelphidae	Monodelphis domestica	gray short-tailed opossum	XP_001370445.2	XP_001371887.1	XP_001368297.1	XP_001371552.1	XP_001379716.2	XP_001370658.1	XP_001369451.2	XP_001372019.2	XP_001371910.3	N/A	N/A
	Diprotodontia		Phascolarctidae	Phascolarctos cinereus	koala	XP_020864507.1	XP_020852401.1	XP_020850068.1	XP_020854175.1	XP_020824483.1	XP_020823134.1	N/A	XP_020846788.1	N/A	N/A	N/A
	Lagomorpha		Leporidae	Oryctolagus cuniculus	Rabbit	N/A	XP_017195096.1	XP_002712811.1	NP_001164958.1	XP_008253991.1	N/A	NP_001103291.1	NP_001164821.1	XP_017195093.1	XP_002711212.1	N/A
	Cingulata		Dasypodidae	Dasypus novemcinctus	Armadillo	N/A	N/A	XP_004455327.1	XP_004447870.1	XP_004474747.1	XP_004462133.1	XP_004452601.1	XP_004456526.1	XP_004462788.1	XP_004466128.1	XP_012377795.2
	Proboscidea		Elephantidae	Loxodonta africana	African elephant	XP_010591752.1	XP_003408981.1	XP_003410854.1	XP_003411725.1	XP_003408449.3	N/A	XP_003406216.1	XP_010588273.1	XP_003408980.1	N/A	XP_010591760.1
	Supplementary Dataset S1. Sequence data used in this study.					53	60	60	68	60	50	68	66	59	47	52
												643
